# Supplementary material for: Clean Low-Biomass Procedures and Their Application to Ancient Ice Core Microorganisms
Source: Front Microbiol. 2018 May 25;9:1094. doi: 10.3389/fmicb.2018.01094 (PMC5992382; doi:10.3389/fmicb.2018.01094)
Supplement: Supplementary file 2 [file Data_Sheet_2.XLSX]

## Sheet: Table S1
Supplementary Table S1 Microbial community structure of the 4 ‘background’ controls illustrated as relative abundance (%) of each genus
#Taxonomic_names	Air_ColdRoom	Air_CleanRoom	Artificial_ice	Blank
k__Archaea;p__Crenarchaeota;c__MCG;o__;f__;g__	0	0	0	0.113333
k__Archaea;p__Euryarchaeota;c__Halobacteria;o__Halobacteriales;f__Halobacteriaceae;Other	0	0.166667	0	0
k__Bacteria;Other;Other;Other;Other;Other	0.353333	0.00666667	0	0.746667
k__Bacteria;p__Acidobacteria;c__;o__;f__;g__	0	0.2	0	0
k__Bacteria;p__Acidobacteria;c__Acidobacteria-6;o__iii1-15;f__;g__	0.133333	0.653333	0	0
k__Bacteria;p__Acidobacteria;c__Acidobacteria-6;o__iii1-15;f__mb2424;g__	0	0	0.04	0
k__Bacteria;p__Acidobacteria;c__Acidobacteriia;o__Acidobacteriales;f__Acidobacteriaceae;g__	0	0	0.00666667	0.00666667
k__Bacteria;p__Acidobacteria;c__Acidobacteriia;o__Acidobacteriales;f__Koribacteraceae;g__	0	0	0.04	0
k__Bacteria;p__Acidobacteria;c__DA052;o__Ellin6513;f__;g__	0	0	0	3.88
k__Bacteria;p__Acidobacteria;c__Solibacteres;o__Solibacterales;f__;g__	0	0.153333	0	0
k__Bacteria;p__Acidobacteria;c__Solibacteres;o__Solibacterales;f__Solibacteraceae;g__Candidatus Solibacter	0	0.26	0	0
k__Bacteria;p__Acidobacteria;c__[Chloracidobacteria];o__RB41;f__Ellin6075;g__	0	0	0.193333	0
k__Bacteria;p__Actinobacteria;c__Acidimicrobiia;o__Acidimicrobiales;f__;g__	0.286667	0	0	0
k__Bacteria;p__Actinobacteria;c__Acidimicrobiia;o__Acidimicrobiales;f__C111;g__	0	0	0	0.68
k__Bacteria;p__Actinobacteria;c__Actinobacteria;o__Actinomycetales;Other;Other	1.21333	0	0.186667	0
k__Bacteria;p__Actinobacteria;c__Actinobacteria;o__Actinomycetales;f__Actinomycetaceae;g__Actinomyces	0.64	0	0.586667	0
k__Bacteria;p__Actinobacteria;c__Actinobacteria;o__Actinomycetales;f__Brevibacteriaceae;g__Brevibacterium	0.386667	0	0	0
k__Bacteria;p__Actinobacteria;c__Actinobacteria;o__Actinomycetales;f__Corynebacteriaceae;g__Corynebacterium	1.28667	0.38	1.66667	0.726667
k__Bacteria;p__Actinobacteria;c__Actinobacteria;o__Actinomycetales;f__Dermabacteraceae;g__Brachybacterium	0	0.166667	0	0
k__Bacteria;p__Actinobacteria;c__Actinobacteria;o__Actinomycetales;f__Dietziaceae;g__Dietzia	0.813333	0	0	0
k__Bacteria;p__Actinobacteria;c__Actinobacteria;o__Actinomycetales;f__Geodermatophilaceae;Other	0	0.0933333	0	0
k__Bacteria;p__Actinobacteria;c__Actinobacteria;o__Actinomycetales;f__Geodermatophilaceae;g__	0.726667	0	0	0
k__Bacteria;p__Actinobacteria;c__Actinobacteria;o__Actinomycetales;f__Microbacteriaceae;Other	0.14	0.36	0.133333	0
k__Bacteria;p__Actinobacteria;c__Actinobacteria;o__Actinomycetales;f__Microbacteriaceae;g__Microbacterium	0	0	0.02	0.0133333
k__Bacteria;p__Actinobacteria;c__Actinobacteria;o__Actinomycetales;f__Microbacteriaceae;g__Salinibacterium	0	0	0.293333	0
k__Bacteria;p__Actinobacteria;c__Actinobacteria;o__Actinomycetales;f__Micrococcaceae;g__Arthrobacter	1.14	0	0	0
k__Bacteria;p__Actinobacteria;c__Actinobacteria;o__Actinomycetales;f__Micrococcaceae;g__Kocuria	0	0	0.253333	0
k__Bacteria;p__Actinobacteria;c__Actinobacteria;o__Actinomycetales;f__Micrococcaceae;g__Micrococcus	0	0	0.726667	0
k__Bacteria;p__Actinobacteria;c__Actinobacteria;o__Actinomycetales;f__Micrococcaceae;g__Nesterenkonia	0	0	0.0333333	0
k__Bacteria;p__Actinobacteria;c__Actinobacteria;o__Actinomycetales;f__Micrococcaceae;g__Rothia	0	0	0	0.64
k__Bacteria;p__Actinobacteria;c__Actinobacteria;o__Actinomycetales;f__Micromonosporaceae;g__	0	0	0.133333	0
k__Bacteria;p__Actinobacteria;c__Actinobacteria;o__Actinomycetales;f__Mycobacteriaceae;g__Mycobacterium	0	0.126667	0.0866667	0
k__Bacteria;p__Actinobacteria;c__Actinobacteria;o__Actinomycetales;f__Nocardioidaceae;g__	0.393333	0	0	0
k__Bacteria;p__Actinobacteria;c__Actinobacteria;o__Actinomycetales;f__Propionibacteriaceae;g__Propionibacterium	0.64	0.186667	0.166667	0.0666667
k__Bacteria;p__Actinobacteria;c__Actinobacteria;o__Actinomycetales;f__Pseudonocardiaceae;Other	0.753333	0	0	0
k__Bacteria;p__Actinobacteria;c__Actinobacteria;o__Actinomycetales;f__Pseudonocardiaceae;g__Pseudonocardia	0.473333	0	0	0
k__Bacteria;p__Actinobacteria;c__Actinobacteria;o__Actinomycetales;f__Streptosporangiaceae;Other	0	0	0.0866667	0
k__Bacteria;p__Actinobacteria;c__Actinobacteria;o__Bifidobacteriales;f__Bifidobacteriaceae;Other	0	0	0.02	0
k__Bacteria;p__Actinobacteria;c__Thermoleophilia;o__Gaiellales;f__Gaiellaceae;g__	0.526667	0	0	0
k__Bacteria;p__Bacteroidetes;Other;Other;Other;Other	0	0	0	0.693333
k__Bacteria;p__Bacteroidetes;c__Bacteroidia;o__Bacteroidales;f__;g__	0.0133333	0.00666667	0	0
k__Bacteria;p__Bacteroidetes;c__Bacteroidia;o__Bacteroidales;f__Bacteroidaceae;g__Bacteroides	0	0.2	0	0.533333
k__Bacteria;p__Bacteroidetes;c__Bacteroidia;o__Bacteroidales;f__Rikenellaceae;g__	0	0	0	1.00667
k__Bacteria;p__Bacteroidetes;c__Cytophagia;o__Cytophagales;f__Cytophagaceae;g__	0.306667	0.26	0	0
k__Bacteria;p__Bacteroidetes;c__Cytophagia;o__Cytophagales;f__Cytophagaceae;g__Hymenobacter	1.95333	0	0	0.72
k__Bacteria;p__Bacteroidetes;c__Flavobacteriia;o__Flavobacteriales;f__Cryomorphaceae;g__Fluviicola	0.413333	0	0	0
k__Bacteria;p__Bacteroidetes;c__Flavobacteriia;o__Flavobacteriales;f__Flavobacteriaceae;g__	0	0	0	0.313333
k__Bacteria;p__Bacteroidetes;c__Flavobacteriia;o__Flavobacteriales;f__Flavobacteriaceae;g__Cellulophaga	46.8533	50.2933	37.42	33.6933
k__Bacteria;p__Bacteroidetes;c__Flavobacteriia;o__Flavobacteriales;f__Flavobacteriaceae;g__Flavobacterium	0.246667	0.273333	0	0
k__Bacteria;p__Bacteroidetes;c__Flavobacteriia;o__Flavobacteriales;f__Flavobacteriaceae;g__Lutimonas	0	0	0	0.353333
k__Bacteria;p__Bacteroidetes;c__Flavobacteriia;o__Flavobacteriales;f__[Weeksellaceae];g__Chryseobacterium	0.76	0	0	0.593333
k__Bacteria;p__Bacteroidetes;c__Flavobacteriia;o__Flavobacteriales;f__[Weeksellaceae];g__Cloacibacterium	0	0.586667	0.353333	0
k__Bacteria;p__Bacteroidetes;c__Flavobacteriia;o__Flavobacteriales;f__[Weeksellaceae];g__Elizabethkingia	0	0.4	0	0
k__Bacteria;p__Bacteroidetes;c__Sphingobacteriia;o__Sphingobacteriales;f__;g__	0	0.3	0	0
k__Bacteria;p__Bacteroidetes;c__Sphingobacteriia;o__Sphingobacteriales;f__Sphingobacteriaceae;g__	0.593333	0.173333	0	0
k__Bacteria;p__Bacteroidetes;c__Sphingobacteriia;o__Sphingobacteriales;f__Sphingobacteriaceae;g__Pedobacter	0.9	0	0	0
k__Bacteria;p__Bacteroidetes;c__[Rhodothermi];o__[Rhodothermales];f__[Balneolaceae];g__Balneola	0	0	0	0.793333
k__Bacteria;p__Caldithrix;c__Caldithrixae;o__Caldithrixales;f__Caldithrixaceae;g__LCP-26	0	0	0	0.773333
k__Bacteria;p__Chlorobi;c__Chlorobia;o__Chlorobiales;f__Chlorobiaceae;Other	0.02	0	0	0
k__Bacteria;p__Chloroflexi;c__Anaerolineae;o__H39;f__;g__	0	0	0	0.153333
k__Bacteria;p__Chloroflexi;c__Chloroflexi;o__Chloroflexales;f__FFCH7168;g__	0	0	0.0466667	0
k__Bacteria;p__Chloroflexi;c__Dehalococcoidetes;o__Dehalococcoidales;f__;g__	0	0.3	0	0
k__Bacteria;p__Chloroflexi;c__Thermomicrobia;o__JG30-KF-CM45;f__;g__	0.433333	0	0	0
k__Bacteria;p__Cyanobacteria;c__Oscillatoriophycideae;Other;Other;Other	0.273333	0	0	0
k__Bacteria;p__Cyanobacteria;c__Oscillatoriophycideae;o__Chroococcales;f__Xenococcaceae;Other	0	0	0.24	0
k__Bacteria;p__Cyanobacteria;c__Oscillatoriophycideae;o__Oscillatoriales;f__Phormidiaceae;Other	0.00666667	0	0	0
k__Bacteria;p__Cyanobacteria;c__Oscillatoriophycideae;o__Oscillatoriales;f__Phormidiaceae;g__	0	0	0	0.586667
k__Bacteria;p__Cyanobacteria;c__Oscillatoriophycideae;o__Oscillatoriales;f__Phormidiaceae;g__Phormidium	1.30667	0	0.00666667	0
k__Bacteria;p__Cyanobacteria;c__Synechococcophycideae;o__Synechococcales;f__Synechococcaceae;g__Synechococcus	0	0	0	7.67333
k__Bacteria;p__Firmicutes;c__Bacilli;o__Bacillales;f__Bacillaceae;Other	0	0.0133333	1.01333	0
k__Bacteria;p__Firmicutes;c__Bacilli;o__Bacillales;f__Bacillaceae;g__Bacillus	0.306667	0	0.946667	1.41333
k__Bacteria;p__Firmicutes;c__Bacilli;o__Bacillales;f__Bacillaceae;g__Geobacillus	0	0	0	0.206667
k__Bacteria;p__Firmicutes;c__Bacilli;o__Bacillales;f__Paenibacillaceae;g__Paenibacillus	0.00666667	0.266667	0	0
k__Bacteria;p__Firmicutes;c__Bacilli;o__Bacillales;f__Planococcaceae;g__Planomicrobium	0	0	0.02	0.94
k__Bacteria;p__Firmicutes;c__Bacilli;o__Bacillales;f__Staphylococcaceae;g__Jeotgalicoccus	0	0	0.14	0
k__Bacteria;p__Firmicutes;c__Bacilli;o__Bacillales;f__Staphylococcaceae;g__Staphylococcus	6.55333	1.15333	6.09333	4.32
k__Bacteria;p__Firmicutes;c__Bacilli;o__Bacillales;f__[Exiguobacteraceae];g__Exiguobacterium	0	0	0.00666667	0
k__Bacteria;p__Firmicutes;c__Bacilli;o__Gemellales;f__Gemellaceae;g__	0	0	0.673333	0
k__Bacteria;p__Firmicutes;c__Bacilli;o__Lactobacillales;f__Aerococcaceae;g__Aerococcus	0	1.09333	0	0
k__Bacteria;p__Firmicutes;c__Bacilli;o__Lactobacillales;f__Carnobacteriaceae;g__Carnobacterium	0	0.473333	0	0
k__Bacteria;p__Firmicutes;c__Bacilli;o__Lactobacillales;f__Carnobacteriaceae;g__Desemzia	0.00666667	0	0	0
k__Bacteria;p__Firmicutes;c__Bacilli;o__Lactobacillales;f__Leuconostocaceae;Other	0	0	0.106667	0
k__Bacteria;p__Firmicutes;c__Bacilli;o__Lactobacillales;f__Streptococcaceae;g__Streptococcus	0.46	0.486667	0.2	0.00666667
k__Bacteria;p__Firmicutes;c__Clostridia;o__Clostridiales;f__Clostridiaceae;Other	0	0	0.606667	0
k__Bacteria;p__Firmicutes;c__Clostridia;o__Clostridiales;f__Clostridiaceae;g__	0	0	0.966667	0
k__Bacteria;p__Firmicutes;c__Clostridia;o__Clostridiales;f__Clostridiaceae;g__Caloramator	0	0	0.4	0
k__Bacteria;p__Firmicutes;c__Clostridia;o__Clostridiales;f__Clostridiaceae;g__Clostridium	0	0	0.42	0
k__Bacteria;p__Firmicutes;c__Clostridia;o__Clostridiales;f__Clostridiaceae;g__SMB53	0.26	0	0	0
k__Bacteria;p__Firmicutes;c__Clostridia;o__Clostridiales;f__Clostridiaceae;g__Thermoanaerobacterium	0	0	0.34	0
k__Bacteria;p__Firmicutes;c__Clostridia;o__Clostridiales;f__Lachnospiraceae;g__Coprococcus	0	0	0	0.54
k__Bacteria;p__Firmicutes;c__Clostridia;o__Clostridiales;f__Lachnospiraceae;g__[Ruminococcus]	0	0	0.00666667	0
k__Bacteria;p__Firmicutes;c__Clostridia;o__Clostridiales;f__Ruminococcaceae;Other	0	0	0	0.56
k__Bacteria;p__Firmicutes;c__Clostridia;o__Clostridiales;f__Ruminococcaceae;g__Clostridium	0.386667	0	0.52	0
k__Bacteria;p__Firmicutes;c__Clostridia;o__Clostridiales;f__Ruminococcaceae;g__Faecalibacterium	0	0	0	0.393333
k__Bacteria;p__Firmicutes;c__Clostridia;o__Clostridiales;f__Ruminococcaceae;g__Oscillospira	0	0	0.186667	0
k__Bacteria;p__Firmicutes;c__Clostridia;o__Clostridiales;f__Ruminococcaceae;g__Ruminococcus	0	0	0.106667	0
k__Bacteria;p__Firmicutes;c__Clostridia;o__Clostridiales;f__Veillonellaceae;Other	0	0	0.7	0
k__Bacteria;p__Firmicutes;c__Clostridia;o__Clostridiales;f__[Tissierellaceae];g__Peptoniphilus	0	0.193333	0	0
k__Bacteria;p__Firmicutes;c__Clostridia;o__Clostridiales;f__[Tissierellaceae];g__Sedimentibacter	0	0.00666667	0	0
k__Bacteria;p__Gemmatimonadetes;c__Gemm-1;o__;f__;g__	0	0	0.413333	0
k__Bacteria;p__Gemmatimonadetes;c__Gemm-3;o__;f__;g__	0	0	0.146667	0
k__Bacteria;p__Gemmatimonadetes;c__Gemmatimonadetes;o__Gemmatimonadales;Other;Other	0.506667	0	0	0
k__Bacteria;p__Planctomycetes;c__Planctomycetia;o__Planctomycetales;f__Planctomycetaceae;g__Planctomyces	0	0.18	0	0
k__Bacteria;p__Planctomycetes;c__vadinHA49;o__p04_C01;f__;g__	0.426667	0	0	0
k__Bacteria;p__Proteobacteria;c__Alphaproteobacteria;o__Caulobacterales;f__Caulobacteraceae;Other	0.393333	0.16	0	0
k__Bacteria;p__Proteobacteria;c__Alphaproteobacteria;o__Caulobacterales;f__Caulobacteraceae;g__	0	0.106667	0	0
k__Bacteria;p__Proteobacteria;c__Alphaproteobacteria;o__Caulobacterales;f__Caulobacteraceae;g__Asticcacaulis	0	0.26	0	0.706667
k__Bacteria;p__Proteobacteria;c__Alphaproteobacteria;o__Caulobacterales;f__Caulobacteraceae;g__Caulobacter	0	0	0.146667	0
k__Bacteria;p__Proteobacteria;c__Alphaproteobacteria;o__Caulobacterales;f__Caulobacteraceae;g__Phenylobacterium	0	0.286667	0	0
k__Bacteria;p__Proteobacteria;c__Alphaproteobacteria;o__Rhizobiales;f__Aurantimonadaceae;g__	0	0.386667	0	0
k__Bacteria;p__Proteobacteria;c__Alphaproteobacteria;o__Rhizobiales;f__Bradyrhizobiaceae;Other	0	0	0.506667	0
k__Bacteria;p__Proteobacteria;c__Alphaproteobacteria;o__Rhizobiales;f__Bradyrhizobiaceae;g__	0	0	0	2.71333
k__Bacteria;p__Proteobacteria;c__Alphaproteobacteria;o__Rhizobiales;f__Methylobacteriaceae;g__	0	0.0133333	1.04667	0.853333
k__Bacteria;p__Proteobacteria;c__Alphaproteobacteria;o__Rhizobiales;f__Methylobacteriaceae;g__Methylobacterium	0.00666667	0.3	0.686667	0.1
k__Bacteria;p__Proteobacteria;c__Alphaproteobacteria;o__Rhizobiales;f__Rhizobiaceae;g__Agrobacterium	0	0	0.54	0
k__Bacteria;p__Proteobacteria;c__Alphaproteobacteria;o__Rhodobacterales;f__Rhodobacteraceae;Other	0.3	0	0.266667	0
k__Bacteria;p__Proteobacteria;c__Alphaproteobacteria;o__Rhodobacterales;f__Rhodobacteraceae;g__Amaricoccus	1.08667	0	0	0
k__Bacteria;p__Proteobacteria;c__Alphaproteobacteria;o__Rhodobacterales;f__Rhodobacteraceae;g__Paracoccus	0	0	0.953333	0
k__Bacteria;p__Proteobacteria;c__Alphaproteobacteria;o__Rhodospirillales;f__Acetobacteraceae;g__Acidocella	0	0.38	0	0
k__Bacteria;p__Proteobacteria;c__Alphaproteobacteria;o__Rhodospirillales;f__Acetobacteraceae;g__Gluconobacter	0	0.306667	0	0
k__Bacteria;p__Proteobacteria;c__Alphaproteobacteria;o__Rhodospirillales;f__Acetobacteraceae;g__Roseomonas	0	0.0933333	0.726667	0
k__Bacteria;p__Proteobacteria;c__Alphaproteobacteria;o__Sphingomonadales;f__Sphingomonadaceae;Other	0	1.16	0	0
k__Bacteria;p__Proteobacteria;c__Alphaproteobacteria;o__Sphingomonadales;f__Sphingomonadaceae;g__Novosphingobium	0	0.00666667	0	0
k__Bacteria;p__Proteobacteria;c__Alphaproteobacteria;o__Sphingomonadales;f__Sphingomonadaceae;g__Sphingomonas	3.21333	1.81333	14.1067	0
k__Bacteria;p__Proteobacteria;c__Alphaproteobacteria;o__Sphingomonadales;f__Sphingomonadaceae;g__Sphingopyxis	0	0.06	0	0
k__Bacteria;p__Proteobacteria;c__Betaproteobacteria;Other;Other;Other	0	0.186667	0	0
k__Bacteria;p__Proteobacteria;c__Betaproteobacteria;o__Burkholderiales;f__Burkholderiaceae;g__Burkholderia	1.9	4.56	1.11333	1.67333
k__Bacteria;p__Proteobacteria;c__Betaproteobacteria;o__Burkholderiales;f__Comamonadaceae;Other	1.02667	0.0666667	0.113333	0
k__Bacteria;p__Proteobacteria;c__Betaproteobacteria;o__Burkholderiales;f__Comamonadaceae;g__Aquabacterium	0.0666667	0	0	0
k__Bacteria;p__Proteobacteria;c__Betaproteobacteria;o__Burkholderiales;f__Comamonadaceae;g__Comamonas	0.793333	0	0	0
k__Bacteria;p__Proteobacteria;c__Betaproteobacteria;o__Burkholderiales;f__Comamonadaceae;g__Limnobacter	0	0	0	0.346667
k__Bacteria;p__Proteobacteria;c__Betaproteobacteria;o__Burkholderiales;f__Comamonadaceae;g__Limnohabitans	0	0.606667	0	0
k__Bacteria;p__Proteobacteria;c__Betaproteobacteria;o__Burkholderiales;f__Oxalobacteraceae;Other	0	0.28	0.0133333	0
k__Bacteria;p__Proteobacteria;c__Betaproteobacteria;o__Burkholderiales;f__Oxalobacteraceae;g__	0.106667	0	0	0
k__Bacteria;p__Proteobacteria;c__Betaproteobacteria;o__Burkholderiales;f__Oxalobacteraceae;g__Janthinobacterium	0	0.0133333	0.213333	0
k__Bacteria;p__Proteobacteria;c__Betaproteobacteria;o__Rhodocyclales;f__Rhodocyclaceae;g__Petrobacter	0	0	0.446667	0
k__Bacteria;p__Proteobacteria;c__Deltaproteobacteria;o__Desulfarculales;f__Desulfarculaceae;g__	0	0	0	0.84
k__Bacteria;p__Proteobacteria;c__Deltaproteobacteria;o__Desulfovibrionales;f__Desulfomicrobiaceae;g__Desulfomicrobium	0	0	0	0.00666667
k__Bacteria;p__Proteobacteria;c__Deltaproteobacteria;o__Desulfuromonadales;f__Geobacteraceae;g__Geobacter	0	0	0.00666667	0
k__Bacteria;p__Proteobacteria;c__Deltaproteobacteria;o__Myxococcales;Other;Other	0.0133333	0	0	0
k__Bacteria;p__Proteobacteria;c__Deltaproteobacteria;o__Myxococcales;f__;g__	0	0	0	0.726667
k__Bacteria;p__Proteobacteria;c__Deltaproteobacteria;o__Myxococcales;f__Haliangiaceae;g__	0.18	0	0	0
k__Bacteria;p__Proteobacteria;c__Deltaproteobacteria;o__Syntrophobacterales;f__Syntrophaceae;g__Syntrophus	0	0.00666667	0	0
k__Bacteria;p__Proteobacteria;c__Gammaproteobacteria;o__Aeromonadales;f__Aeromonadaceae;g__	0	0.00666667	0	0
k__Bacteria;p__Proteobacteria;c__Gammaproteobacteria;o__Alteromonadales;f__Alteromonadaceae;g__Marinobacter	0	0	0	2.24667
k__Bacteria;p__Proteobacteria;c__Gammaproteobacteria;o__Alteromonadales;f__[Chromatiaceae];g__Rheinheimera	0	0.0133333	0	0
k__Bacteria;p__Proteobacteria;c__Gammaproteobacteria;o__Enterobacteriales;f__Enterobacteriaceae;Other	0	0	1.1	0
k__Bacteria;p__Proteobacteria;c__Gammaproteobacteria;o__Enterobacteriales;f__Enterobacteriaceae;g__Buchnera	0	0	1.88667	0
k__Bacteria;p__Proteobacteria;c__Gammaproteobacteria;o__Enterobacteriales;f__Enterobacteriaceae;g__Candidatus Regiella	0	0	0.726667	0
k__Bacteria;p__Proteobacteria;c__Gammaproteobacteria;o__Enterobacteriales;f__Enterobacteriaceae;g__Escherichia	3.15333	3.34	1.70667	2.47333
k__Bacteria;p__Proteobacteria;c__Gammaproteobacteria;o__Oceanospirillales;f__Halomonadaceae;g__Halomonas	0	0.34	0	0
k__Bacteria;p__Proteobacteria;c__Gammaproteobacteria;o__Pasteurellales;f__Pasteurellaceae;g__Haemophilus	0	0.226667	0	0
k__Bacteria;p__Proteobacteria;c__Gammaproteobacteria;o__Pseudomonadales;f__Moraxellaceae;g__Acinetobacter	10.0667	20.98	11.6867	19.46
k__Bacteria;p__Proteobacteria;c__Gammaproteobacteria;o__Pseudomonadales;f__Moraxellaceae;g__Enhydrobacter	0.7	1.78667	1.76667	0.553333
k__Bacteria;p__Proteobacteria;c__Gammaproteobacteria;o__Pseudomonadales;f__Moraxellaceae;g__Psychrobacter	0.446667	0	0	0
k__Bacteria;p__Proteobacteria;c__Gammaproteobacteria;o__Pseudomonadales;f__Pseudomonadaceae;Other	1.83333	1.12667	0.64	0.00666667
k__Bacteria;p__Proteobacteria;c__Gammaproteobacteria;o__Pseudomonadales;f__Pseudomonadaceae;g__Pseudomonas	0.00666667	1.01333	0.366667	0.813333
k__Bacteria;p__Proteobacteria;c__Gammaproteobacteria;o__Thiohalorhabdales;f__;g__	0	0	0	0.533333
k__Bacteria;p__Proteobacteria;c__Gammaproteobacteria;o__Thiohalorhabdales;f__Thiohalorhabdaceae;g__Thiohalorhabdus	0.266667	0.14	0.0866667	0
k__Bacteria;p__Proteobacteria;c__Gammaproteobacteria;o__Xanthomonadales;f__Sinobacteraceae;g__	0	0.0133333	0.0733333	1.96
k__Bacteria;p__Proteobacteria;c__Gammaproteobacteria;o__Xanthomonadales;f__Sinobacteraceae;g__Nevskia	0	0.14	0	0
k__Bacteria;p__Proteobacteria;c__Gammaproteobacteria;o__Xanthomonadales;f__Xanthomonadaceae;Other	0.46	0.406667	0.86	0
k__Bacteria;p__Proteobacteria;c__Gammaproteobacteria;o__Xanthomonadales;f__Xanthomonadaceae;g__Pseudoxanthomonas	0	0	0.226667	0
k__Bacteria;p__Proteobacteria;c__Gammaproteobacteria;o__Xanthomonadales;f__Xanthomonadaceae;g__Rhodanobacter	0	0	0.573333	0
k__Bacteria;p__Proteobacteria;c__Gammaproteobacteria;o__Xanthomonadales;f__Xanthomonadaceae;g__Stenotrophomonas	0.633333	0	0.66	0
k__Bacteria;p__TM7;c__TM7-3;o__;f__;g__	0.0266667	0	0	0
k__Bacteria;p__WPS-2;c__;o__;f__;g__	0.00666667	0	0	0
k__Bacteria;p__WS3;c__PRR-12;o__Sediment-1;f__CV106;g__	0	0	0	0.38
k__Bacteria;p__WWE1;c__[Cloacamonae];o__[Cloacamonales];f__MSBL8;g__	0	0	0	0.466667
k__Bacteria;p__[Thermi];c__Deinococci;o__Deinococcales;f__Deinococcaceae;g__Deinococcus	0.413333	0	0	0
