# Supplementary material for: Clean Low-Biomass Procedures and Their Application to Ancient Ice Core Microorganisms
Source: Front Microbiol. 2018 May 25;9:1094. doi: 10.3389/fmicb.2018.01094 (PMC5992382; doi:10.3389/fmicb.2018.01094)
Supplement: Supplementary file 3 [file Data_Sheet_3.XLSX]

## Sheet: Table S2
Table S2 Microbial community structure of the 4 pairs of original and pre-amplified ‘background’ controls illustrated as relative abundance (%) of the 36 most abundant genera
#Taxonomic_names	Air_ColdRoom	Air_ColdRoom_28+8	Air_CleanRoom	Air_CleanRoom_28+8	Artificial_ice	Artificial_ice_28+8	Blank	Blank_28+8
k__Bacteria;p__Proteobacteria;c__Gammaproteobacteria;o__Xanthomonadales;f__Xanthomonadaceae;g__Stenotrophomonas	0.742187	1.70786	0	2.47883	0.786026	1.42986	0	3.38624
k__Bacteria;p__Proteobacteria;c__Gammaproteobacteria;o__Xanthomonadales;f__Sinobacteraceae;g__	0	0.188809	0.0148445	0.147642	0.0873362	0	2.25149	3.68103
k__Bacteria;p__Proteobacteria;c__Gammaproteobacteria;o__Pseudomonadales;f__Pseudomonadaceae;g__Pseudomonas	0.00781641	1.56196	1.12818	0.777061	0.436681	0.702672	0.934293	1.54951
k__Bacteria;p__Proteobacteria;c__Gammaproteobacteria;o__Pseudomonadales;f__Pseudomonadaceae;Other	2.14844	1.98249	1.25436	2.61093	0.762207	0.702672	0.00766197	1.52683
k__Bacteria;p__Proteobacteria;c__Gammaproteobacteria;o__Pseudomonadales;f__Moraxellaceae;g__Enhydrobacter	0.820312	1.46756	1.98916	1.56966	2.10401	1.68314	0.635626	0.249433
k__Bacteria;p__Proteobacteria;c__Gammaproteobacteria;o__Pseudomonadales;f__Moraxellaceae;g__Acinetobacter	11.7969	14.3409	23.3578	17.8336	13.9182	10.2459	22.3541	12.5094
k__Bacteria;p__Proteobacteria;c__Gammaproteobacteria;o__Oceanospirillales;f__Halomonadaceae;g__Halomonas	0	0	0.378535	1.35209	0	0.0245118	0	0
k__Bacteria;p__Proteobacteria;c__Gammaproteobacteria;o__Enterobacteriales;f__Enterobacteriaceae;g__Escherichia	3.69531	6.52249	3.71855	5.28402	2.03255	4.20786	2.84117	2.40363
k__Bacteria;p__Proteobacteria;c__Gammaproteobacteria;o__Enterobacteriales;f__Enterobacteriaceae;g__Buchnera	0	0.205973	0	0	2.24692	4.49383	0	0
k__Bacteria;p__Proteobacteria;c__Gammaproteobacteria;o__Enterobacteriales;f__Enterobacteriaceae;Other	0	0.171644	0	0	1.31004	1.64229	0	0.173847
k__Bacteria;p__Proteobacteria;c__Gammaproteobacteria;o__Alteromonadales;f__Alteromonadaceae;g__Marinobacter	0	0.472022	0	0	0	0	2.58079	3.77929
k__Bacteria;p__Proteobacteria;c__Betaproteobacteria;o__Burkholderiales;f__Comamonadaceae;Other	1.20312	1.14143	0.0742226	2.42443	0.134974	1.74851	0	2.62283
k__Bacteria;p__Proteobacteria;c__Betaproteobacteria;o__Burkholderiales;f__Burkholderiaceae;g__Burkholderia	2.22656	4.14521	5.07682	6.79151	1.32592	3.6686	1.92219	2.4263
k__Bacteria;p__Proteobacteria;c__Alphaproteobacteria;o__Rhodobacterales;f__Hyphomonadaceae;g__Maricaulis	0	0	0	0	0	0	0	1.2774
k__Bacteria;p__Proteobacteria;c__Alphaproteobacteria;o__Rhodobacterales;f__Rhodobacteraceae;g__Amaricoccus	1.27344	0.111569	0	0	0	0.196094	0	0
k__Bacteria;p__Proteobacteria;c__Alphaproteobacteria;o__Sphingomonadales;f__Sphingomonadaceae;Other	0	0.377618	1.29147	1.46087	0	0.179753	0	0
k__Bacteria;p__Proteobacteria;c__Alphaproteobacteria;o__Sphingomonadales;f__Sphingomonadaceae;g__Sphingomonas	3.76562	10.805	2.01885	1.39094	16.8003	19.1437	0	0.302343
k__Bacteria;p__Proteobacteria;c__Alphaproteobacteria;o__Rhizobiales;f__Methylobacteriaceae;g__	0	0.15448	0.0148445	0.12433	1.24653	0.122559	0.980242	1.65533
k__Bacteria;p__Proteobacteria;c__Alphaproteobacteria;o__Rhizobiales;f__Bradyrhizobiaceae;g__	0	0	0	0	0	0	3.11686	0.907029
k__Bacteria;p__Firmicutes;c__Clostridia;o__Clostridiales;f__[Tissierellaceae];g__Finegoldia	0	0	0	0	0	1.37266	0	0.42328
k__Bacteria;p__Firmicutes;c__Bacilli;o__Lactobacillales;f__Streptococcaceae;g__Streptococcus	0.539062	0.592173	0.541824	1.25884	0.23819	2.52472	0.00766197	0.241874
k__Bacteria;p__Firmicutes;c__Bacilli;o__Lactobacillales;f__Aerococcaceae;g__Aerococcus	0	0	1.21725	0.598337	0	0	0	0
k__Bacteria;p__Firmicutes;c__Bacilli;o__Bacillales;f__Staphylococcaceae;g__Staphylococcus	7.67969	4.09372	1.28405	1.73285	7.25685	4.52651	4.96247	5.33636
k__Bacteria;p__Firmicutes;c__Bacilli;o__Bacillales;f__Bacillaceae;g__Bacillus	0.359375	0.369035	0	0.1321	1.12743	0.751695	1.62353	2.43386
k__Bacteria;p__Firmicutes;c__Bacilli;o__Bacillales;f__Bacillaceae;Other	0	0.592173	0.0148445	0	1.20683	0.424871	0	0.801209
k__Bacteria;p__Cyanobacteria;c__Synechococcophycideae;o__Synechococcales;f__Synechococcaceae;g__Synechococcus	0	0.0514933	0	0	0	0	8.81452	4.11187
k__Bacteria;p__Cyanobacteria;c__Oscillatoriophycideae;o__Oscillatoriales;f__Phormidiaceae;g__Phormidium	1.53125	0.0171644	0	0	0.00794363	0	0	0
k__Bacteria;p__Bacteroidetes;c__[Rhodothermi];o__[Rhodothermales];f__[Balneolaceae];g__Balneola	0	0	0	0	0	0	0.911319	1.65533
k__Bacteria;p__Bacteroidetes;c__Flavobacteriia;o__Flavobacteriales;f__Flavobacteriaceae;g__Cellulophaga	54.9062	44.3014	55.9935	51.3871	44.5653	39.2189	38.7042	37.8231
k__Bacteria;p__Bacteroidetes;c__Cytophagia;o__Cytophagales;f__Cytophagaceae;g__Hymenobacter	2.28906	1.56196	0	0	0	0.0571943	0.827079	0
k__Bacteria;p__Bacteroidetes;c__Bacteroidia;o__Bacteroidales;f__Rikenellaceae;g__	0	0	0	0	0	0	1.15638	0
k__Bacteria;p__Actinobacteria;c__Actinobacteria;o__Actinomycetales;f__Propionibacteriaceae;g__Propionibacterium	0.75	0.575009	0.207823	0.365219	0.198491	0.122559	0.0765814	4.30839
k__Bacteria;p__Actinobacteria;c__Actinobacteria;o__Actinomycetales;f__Micrococcaceae;g__Arthrobacter	1.33594	0.489186	0	0	0	0	0	0
k__Bacteria;p__Actinobacteria;c__Actinobacteria;o__Actinomycetales;f__Corynebacteriaceae;g__Corynebacterium	1.50781	1.72503	0.423068	0.279742	1.98491	0.80889	0.834737	0.582011
k__Bacteria;p__Actinobacteria;c__Actinobacteria;o__Actinomycetales;Other;Other	1.42187	0.205973	0	0	0.22231	0	0	0
k__Bacteria;p__Acidobacteria;c__DA052;o__Ellin6513;f__;g__	0	0.0686577	0	0	0	0	4.45704	3.8322
