# Supplementary material for: Clean Low-Biomass Procedures and Their Application to Ancient Ice Core Microorganisms
Source: Front Microbiol. 2018 May 25;9:1094. doi: 10.3389/fmicb.2018.01094 (PMC5992382; doi:10.3389/fmicb.2018.01094)
Supplement: Supplementary file 5 [file Data_Sheet_5.XLSX]

## Sheet: Table S3
Supplementary Table S4 Physical and chemical characteristics of ice samples from the GS3 ice core
Parameter (unit)	D41	D49
Age (year)	~20,000	~30,000
Depth (m)	41.10-41.84	49.51-49.90
Cl- (ppb)	829	2874
NO3- (ppb)	295	254
SO42- (ppb)	1382	6898
Na+ (ppb)	505	2277
NH4+ (ppb)	102	41
K+ (ppb)	48	165
Mg2+ (ppb)	114	481
Ca2+ (ppb)	2922	6033
Dust concentration (# particles >0.63 μm/ml)	1935346	16839744
